# Supplementary material for: Effect of muscle strength on deep vein thrombosis: A Mendelian randomization study
Source: Medicine (Baltimore). 2024 Nov 8;103(45):e40138. doi: 10.1097/MD.0000000000040138 (PMC11557092; doi:10.1097/MD.0000000000040138)
Supplement: Supplementary file 1 [file medi-103-e40138-s001.xlsx]

## Sheet: Supplementary Table 1
Supplementary Table 1. Single nucleotide polymorphisms used for hand grip strength (EWGSOP) .
SNP	effect_allele	other_allele	beta	eaf	se	pval
rs10070428	T	G	0.0397	0.4598	0.0074	7.24002e-08
rs10952289	C	T	-0.0435	0.3436	0.0078	2.10402e-08
rs11236213	A	G	-0.0504	0.3136	0.008	3.01099e-10
rs12140813	T	C	0.0511	0.1856	0.0094	4.76299e-08
rs12790261	A	C	0.0685	0.0811	0.0134	3.41602e-07
rs13107325	T	C	0.0897	0.0739	0.0138	7.41822e-11
rs143384	G	A	-0.0545	0.4088	0.0075	4.47301e-13
rs143459567	T	C	0.1185	0.0386	0.0189	3.40502e-10
rs1556659	T	C	-0.0388	0.3822	0.0076	3.47896e-07
rs1635527	C	G	-0.038	0.5488	0.0074	2.87899e-07
rs2899611	G	T	0.0431	0.5049	0.0074	6.01395e-09
rs3118903	A	G	0.0575	0.2185	0.0088	6.71429e-11
rs34415150	G	A	0.0833	0.178	0.0099	4.42181e-17
rs34464763	A	T	0.0544	0.3943	0.0086	3.15203e-10
rs62102286	G	T	-0.0487	0.4359	0.0074	5.48909e-11
rs7185040	C	A	0.052	0.18	0.0096	5.57006e-08
rs7624084	C	T	-0.0428	0.4423	0.0074	8.50707e-09
rs7967622	T	C	0.0392	0.6515	0.0078	4.94299e-07
rs79723785	C	T	0.1674	0.0165	0.0293	1.15899e-08
rs8061064	A	T	0.0407	0.4627	0.0074	3.54601e-08
rs9309884	A	G	-0.0388	0.4101	0.0075	2.25102e-07

## Sheet: Supplementary table 2
Supplementary Table 2. Single nucleotide polymorphisms used for hand grip strength (FNIH) .
SNP	effect_allele	other_allele	beta	se	eaf	pval
rs117392952	C	T	0.2892	0.0558	0.0108	2.15001e-07
rs13403900	T	A	0.1037	0.0202	0.0963	3.03599e-07
rs141779071	A	G	0.144	0.0264	0.0387	5.06302e-08
rs146993563	C	T	-0.0956	0.0181	0.8955	1.35101e-07
rs191252760	G	A	0.1863	0.0337	0.0234	3.17198e-08
rs1989803	G	C	0.0595	0.011	0.3599	7.03898e-08
rs35021449	T	C	0.1253	0.022	0.0974	1.33101e-08
rs35146088	T	G	0.1388	0.0275	0.0361	4.68101e-07
rs3771501	G	A	-0.0697	0.0106	0.5259	5.03733e-11
rs4646571	C	T	0.0566	0.0107	0.4018	1.274e-07
rs552086	C	G	-0.0626	0.0111	0.6635	1.81999e-08
rs6910879	G	A	0.1245	0.0219	0.0883	1.35101e-08
rs72777366	T	C	-0.077	0.0148	0.1661	2.04202e-07
rs7760841	T	C	0.1229	0.0151	0.1637	3.33734e-16
